# Supplementary material for: A genome-wide association study on androstenone levels in pigs reveals a cluster of candidate genes on chromosome 6
Source: BMC Genet. 2010 May 20;11:42. doi: 10.1186/1471-2156-11-42 (PMC2889844; doi:10.1186/1471-2156-11-42)
Supplement: Additional file 1 — Association results for corrected ln-androstenone. If the DbSNP accession number was not available for a SNP, the forward and top genomic sequence of the SNP is given. [file 1471-2156-11-42-S1.XLS]

## Sheet: Blad1
SNP nr.	SNP ID	DbSNP accession number	Chromosome	Physical position	MAF	P-Value	FDR	Var. Expl.	Top Genomic Sequence 5' to 3'	Allele 1 Top	Allele 2 Top	Fwd Genomic Sequence 5' to 3'
							q-value
1	ALGA0003571	ss131169310	1	57788620	0.36	1.6e-05	0.02	2.63
2	MARC0047693	ss107823585	1	58009743	0.33	3.4e-05	0.04	1.52
3	ALGA0003581	ss131169358	1	58145695	0.37	3.88e-05	0.05	2.1
4	ALGA0003583	ss131169375	1	58174127	0.37	3.24e-05	0.04	2.1
5	MARC0051229	ss107828323	1	146086528	0.2	1.6e-05	0.02	3.93
6	ALGA0106999	ss131096302	1	289975090	0.5	2.09e-05	0.03	3.93
1	H3GA0053864	ss131124299	6	36907969	0.5	1.99e-06	0.01	5.61
3	ASGA0104037	ss131028530	6	37098158	0.5	3.84e-06	0.01	5.61
4	ASGA0089838	ss131037385	6	37217481	0.5	3.84e-06	0.01	5.72
7	MARC0011519	ss107873190	6	37641317	0.48	1.99e-06	0.01	5.76
8	DIAS0000492		6	37656364	0.5	1.6e-05	0.02	5.76	TTGGTGGTGACAAGCTAACCCCATACTTAGCATGGGGCTCAGGGGCAGGAAAGTGGGAAC[A/G]AGCTATAGCATGTGACATCATACCTGCCTTTTCAGGAGTCTCCCAAGATCTCCCAGCATT	A	G	AATGCTGGGAGATCTTGGGAGACTCCTGAAAAGGCAGGTATGATGTCACATGCTATAGCT[C/T]GTTCCCACTTTCCTGCCCCTGAGCCCCATGCTAAGTATGGGGTTAGCTTGTCACCACCAA
9	DIAS0003231		6	37756225	0.48	1.99e-06	0.01	5.76	GTGCGAGGAGGAGGATGTGGAGATGAGCGAAGACGCCTACACGGTGCTGACCCGCATCGG[A/G]CTGGAGACCTCCCTGCGCTACGCCATCCAGCTCATTACAGCCGCCAGCCTGGTGTGCCGC	A	G	GCGGCACACCAGGCTGGCGGCTGTAATGAGCTGGATGGCGTAGCGCAGGGAGGTCTCCAG[C/T]CCGATGCGGGTCAGCACCGTGTAGGCGTCTTCGCTCATCTCCACATCCTCCTCCTCGCAC
10	DIAS0004447		6	37813926	0.48	1.99e-06	0.01	5.76	CTCTTTTTGTTCCCAGGACCCTCGAGATGCCCCTCCTCCAACTCGAGCAGAAACCCGGGA[A/G]GAACGAATGGAGAGGAAGGTATGTCACGTTTGCCTCATGGCCCCGTATCTTCCTTTTGCC	A	G	GGCAAAAGGAAGATACGGGGCCATGAGGCAAACGTGACATACCTTCCTCTCCATTCGTTC[C/T]TCCCGGGTTTCTGCTCGAGTTGGAGGAGGGGCATCTCGAGGGTCCTGGGAACAAAAAGAG
12	H3GA0056470	ss131073373	6	37855062	0.48	3.84e-06	0.01	5.76
13	DIAS0000822		6	38008432	0.49	1.99e-06	0.01	5.76	TTGGAGCCATACTGAGGGTGACTGTTATCAGGAGGAGCCAGACACTTTGCGGTACAACAG[A/G]AATGATTAGGATGCTGTAATCAATTATACTTCAATAAAACATTAAAAAATGAAAAACAAA	A	G	TTTGTTTTTCATTTTTTAATGTTTTATTGAAGTATAATTGATTACAGCATCCTAATCATT[C/T]CTGTTGTACCGCAAAGTGTCTGGCTCCTCCTGATAACAGTCACCCTCAGTATGGCTCCAA
14	MARC0032442	ss107803232	6	38013789	0.49	3.84e-06	0.01	5.76
15	MARC0049189	ss107825400	6	38327346	0.48	1.99e-06	0.01	5.76
16	H3GA0053555	ss131566849	6	38387857	0.48	1.99e-06	0.01	5.76
17	MARC0044346	ss107817986	6	38424120	0.49	9.14e-06	0.02	4.7
18	M1GA0008536	ss131320606	6	38441351	0.49	1.6e-05	0.02	4.7
19	M1GA0008527	ss131320543	6	38490286	0.49	5.64e-06	0.01	5.76
20	ASGA0028206	ss131320575	6	38540177	0.49	3.84e-06	0.01	5.76
21	H3GA0017949	ss131320598	6	38563484	0.49	2.26e-05	0.03	4.7
22	ASGA0028216	ss131302048	6	38639025	0.48	1.99e-06	0.01	5.46
23	ASGA0028211	ss131302010	6	38698670	0.48	5.64e-06	0.01	5.46
25	M1GA0008539	ss131302018	6	38851793	0.48	3.84e-06	0.01	5.46
26	ASGA0103898	ss131028132	6	38872371	0.48	3.84e-06	0.01	5.46
27	MARC0098482	ss107885824	6	38893269	0.49	1.26e-05	0.02	4.44
29	ASGA0103416	ss131073836	6	39115097	0.48	9.14e-06	0.02	5.46
30	ASGA0028223	ss131302114	6	39268542	0.48	1.99e-06	0.01	5.46
35	ALGA0035326	ss131302124	6	39451966	0.5	2.26e-05	0.03	4.41
36	ASGA0028228	ss131302136	6	39481368	0.49	1.76e-05	0.03	4.41
37	ALGA0035330	ss131302148	6	39519888	0.5	1.26e-05	0.02	4.41
38	ASGA0097167	ss131566322	6	39656164	0.48	1.99e-06	0.01	5.51
39	ALGA0115158	ss131118725	6	39697649	0.5	1.76e-05	0.03	4.41
124	ASGA0102561	ss131071567	6	44893517	0.4	4.04e-05	0.05	2
126	ALGA0113112	ss131566802	6	44939360	0.39	4.36e-05	0.05	2
