# Supplementary material for: A genome-wide association study on androstenone levels in pigs reveals a cluster of candidate genes on chromosome 6
Source: BMC Genet. 2010 May 20;11:42. doi: 10.1186/1471-2156-11-42 (PMC2889844; doi:10.1186/1471-2156-11-42)
Supplement: Additional file 3 — The annoted genes on SSC 6. The start and stop position of the genes are given in bp and are based on Sus Scrofa build9. BLAT score and human gene name is also provided. [file 1471-2156-11-42-S3.XLS]

## Sheet: Blad1
Transcript	Gene	Chromosome	Start position	Stop position	strand	Build 9 gene information	BLAT_score	Human Gene
ENSSSCT00000021397	ENSSSCG00000019802	6	254147	254293	-	ENSSSCT00000021397 5.8S ribosomal RNA	137	5.8S ribosomal RNA (LOC100008587), non-coding RNA
ENSSSCT00000002935	ENSSSCG00000002645	6	370750	380888	-	ENSSSCT00000002935 N-acetylgalactosamine-6-sulfatase Precursor (EC 3.1.6.4)(N-acetylgalactosamine-6-sulfate sulfatase)(Galactose-6-sulfate sulfatase)(GalNAc6S sulfatase)(Chondroitinsulfatase)(Chondroitinase)
ENSSSCT00000019747	ENSSSCG00000018152	6	635969	636103	+	ENSSSCT00000019747 Small nucleolar RNA SNORA70
ENSSSCT00000021078	ENSSSCG00000019483	6	910339	910446	+	ENSSSCT00000021078 5S ribosomal RNA	85	RNA, 5S ribosomal 17 (RN5S17), non-coding RNA
ENSSSCT00000002961	ENSSSCG00000002670	6	2571484	2589334	-	ENSSSCT00000002961 Ubiquitin-specific peptidase 10 Fragment
ENSSSCT00000002975	ENSSSCG00000002682	6	3098553	3140681	+	ENSSSCT00000002975 MBTPS1 Fragment
ENSSSCT00000002977	ENSSSCG00000002684	6	3169764	3320214	-	ENSSSCT00000002977 T-cadherin	1247	cadherin 13, H-cadherin (heart) (CDH13)
ENSSSCT00000020431	ENSSSCG00000018836	6	7282647	7282957	+	ENSSSCT00000020431 7SK RNA	218	RNA, 7SK small nuclear (RN7SK), non-coding RNA
ENSSSCT00000021071	ENSSSCG00000019476	6	7722254	7722370	-	ENSSSCT00000021071 5S ribosomal RNA	84	RNA, 5S ribosomal 17 (RN5S17), non-coding RNA
ENSSSCT00000021316	ENSSSCG00000019721	6	9585893	9585998	+	ENSSSCT00000021316 U6 spliceosomal RNA	43	tectonin beta-propeller repeat containing 2 (TECPR2)
ENSSSCT00000020990	ENSSSCG00000019395	6	10470574	10470659	+	ENSSSCT00000020990 Small nucleolar RNA SNORD71
ENSSSCT00000021168	ENSSSCG00000019573	6	10538272	10538373	-	ENSSSCT00000021168 U6 spliceosomal RNA	91	RNA, U6 small nuclear 1 (RNU6-1), non-coding RNA
ENSSSCT00000003046	ENSSSCG00000002749	6	10789560	10794379	+	ENSSSCT00000003046 Haptoglobin Precursor [Contains Haptoglobin alpha chain;Haptoglobin beta chain]
ENSSSCT00000021414	ENSSSCG00000019819	6	11404020	11404126	-	ENSSSCT00000021414 U6 spliceosomal RNA
ENSSSCT00000020197	ENSSSCG00000018602	6	12178587	12178882	+	ENSSSCT00000020197 7SK RNA	212	RNA, 7SK small nuclear (RN7SK), non-coding RNA
ENSSSCT00000020822	ENSSSCG00000019227	6	12187593	12187695	+	ENSSSCT00000020822 Small nucleolar RNA U13
ENSSSCT00000003057	ENSSSCG00000002760	6	12480102	12483418	+	ENSSSCT00000003057 60S ribosome subunit biogenesis protein NIP7 homolog
ENSSSCT00000003073	ENSSSCG00000002775	6	13080838	13081885	+	ENSSSCT00000003073 Agouti-related protein Precursor
ENSSSCT00000003075	ENSSSCG00000002777	6	13124823	13130473	-	ENSSSCT00000003075 Hydroxysteroid 11-beta dehydrogenase 2
ENSSSCT00000020510	ENSSSCG00000018915	6	13268159	13268272	-	ENSSSCT00000020510 U6 spliceosomal RNA	89	RNA, U6 small nuclear 15 (RNU6-15), non-coding RNA
ENSSSCT00000003081	ENSSSCG00000002783	6	13311218	13329653	-	ENSSSCT00000003081 Sodium/hydrogen exchanger Fragment	2347	solute carrier family 9 (sodium/hydrogen exchanger), member 5 (SLC9A5)
ENSSSCT00000020851	ENSSSCG00000019256	6	13555125	13555231	+	ENSSSCT00000020851 U6 spliceosomal RNA
ENSSSCT00000003095	ENSSSCG00000002795	6	14546161	14596703	+	ENSSSCT00000003095 Cadherin-11 Fragment	2232	cadherin 11, type 2, OB-cadherin (osteoblast) (CDH11)
ENSSSCT00000020418	ENSSSCG00000018823	6	16188098	16188288	+	ENSSSCT00000020418 U2 spliceosomal RNA	168	RNA, U2 small nuclear 1 (RNU2-1), non-coding RNA
ENSSSCT00000021020	ENSSSCG00000019425	6	17950402	17950507	-	ENSSSCT00000021020 U6 spliceosomal RNA	61	RNA, U6 small nuclear 15 (RNU6-15), non-coding RNA
ENSSSCT00000020117	ENSSSCG00000018522	6	19283204	19283339	+	ENSSSCT00000020117 Small nucleolar RNA SNORA50	134	small nucleolar RNA, H/ACA box 50 (SNORA50), non-coding RNA
ENSSSCT00000019997	ENSSSCG00000018402	6	19293751	19293887	+	ENSSSCT00000019997 Small nucleolar RNA SNORA46	107	small nucleolar RNA, H/ACA box 46 (SNORA46), non-coding RNA
ENSSSCT00000003109	ENSSSCG00000002809	6	19779450	19785191	-	ENSSSCT00000003109 Tepp
ENSSSCT00000003125	ENSSSCG00000002825	6	20634236	20659365	+	ENSSSCT00000003125 Liver carboxylesterase Precursor (EC 3.1.1.1)(Proline-beta-naphthylamidase)(Retinyl ester hydrolase)(REH)
ENSSSCT00000003126	ENSSSCG00000002825	6	20637022	20659554	+	ENSSSCT00000003126 Liver carboxylesterase Precursor (EC 3.1.1.1)(Proline-beta-naphthylamidase)(Retinyl ester hydrolase)(REH)
ENSSSCT00000003130	ENSSSCG00000002829	6	20820983	20848466	-	ENSSSCT00000003130 Matrix metalloproteinase-2Gelatinase A ;
ENSSSCT00000019702	ENSSSCG00000018107	6	21064182	21064285	+	ENSSSCT00000019702 U6 spliceosomal RNA
ENSSSCT00000003133	ENSSSCG00000002832	6	21538266	21954286	-	ENSSSCT00000003133 FTO protein
ENSSSCT00000020603	ENSSSCG00000019008	6	25063078	25063184	+	ENSSSCT00000020603 U6 spliceosomal RNA	96	RNA, U6 small nuclear 1 (RNU6-1), non-coding RNA
ENSSSCT00000020376	ENSSSCG00000018781	6	25766185	25766289	+	ENSSSCT00000020376 U6 spliceosomal RNA	68	RNA, U6 small nuclear 15 (RNU6-15), non-coding RNA
ENSSSCT00000020269	ENSSSCG00000018674	6	26028851	26028957	-	ENSSSCT00000020269 U6 spliceosomal RNA	99	RNA, U6 small nuclear 15 (RNU6-15), non-coding RNA
ENSSSCT00000003152	ENSSSCG00000002851	6	26523467	26528297	-	ENSSSCT00000003152 Ubiquinol cytochrome c reductase Fragment (EC 1.10.2.2)
ENSSSCT00000020081	ENSSSCG00000018486	6	26785583	26785691	+	ENSSSCT00000020081 U6 spliceosomal RNA	98	RNA, U6 small nuclear 15 (RNU6-15), non-coding RNA
ENSSSCT00000003167	ENSSSCG00000002866	6	28811238	28812302	-	ENSSSCT00000003167 CCAAT/enhancer binding protein alpha Fragment	983	CCAAT/enhancer binding protein (C/EBP), alpha (CEBPA)
ENSSSCT00000020644	ENSSSCG00000019049	6	29337092	29337198	-	ENSSSCT00000020644 U6 spliceosomal RNA	103	RNA, U6 small nuclear 15 (RNU6-15), non-coding RNA
ENSSSCT00000003174	ENSSSCG00000002873	6	29417869	29445007	-	ENSSSCT00000003174 Glucose-6-phosphate isomerase (GPI)(EC 5.3.1.9)(Phosphoglucose isomerase)(PGI)(Phosphohexose isomerase)(PHI)(Autocrine motility factor)(AMF)(Neuroleukin)(NLK)	926	glucose phosphate isomerase (GPI)
ENSSSCT00000003175	ENSSSCG00000002873	6	29417872	29444904	-	ENSSSCT00000003175 Glucose-6-phosphate isomerase (GPI)(EC 5.3.1.9)(Phosphoglucose isomerase)(PGI)(Phosphohexose isomerase)(PHI)(Autocrine motility factor)(AMF)(Neuroleukin)(NLK)	989	glucose phosphate isomerase (GPI)
ENSSSCT00000020095	ENSSSCG00000018500	6	29613767	29613873	-	ENSSSCT00000020095 U6 spliceosomal RNA
ENSSSCT00000003183	ENSSSCG00000002881	6	29956698	29957510	+	ENSSSCT00000003183 G protein-coupled receptor 43 Fragment
ENSSSCT00000003188	ENSSSCG00000002886	6	30040194	30041540	+	ENSSSCT00000003188 Hepcidin Precursor
ENSSSCT00000003189	ENSSSCG00000002886	6	30040196	30041642	+	ENSSSCT00000003189 Hepcidin Precursor
ENSSSCT00000003196	ENSSSCG00000002892	6	30107423	30108325	-	ENSSSCT00000003196 G protein-coupled receptor 40 Fragment
ENSSSCT00000003200	ENSSSCG00000002896	6	30163228	30167976	-	ENSSSCT00000003200 Splicing factor U2AF 35 kDa subunit Fragment (U2 auxiliary factor 35 kDa subunit)(U2 snRNP auxiliary factor small subunit)
ENSSSCT00000003203	ENSSSCG00000002899	6	30177671	30179687	-	ENSSSCT00000003203 Heat shock protein 20kDa Fragment	427	PREDICTED: hypothetical protein LOC100289054 (LOC100289054)
ENSSSCT00000003206	ENSSSCG00000002901	6	30210618	30219149	-	ENSSSCT00000003206 UPKA	703	uroplakin 1A (UPK1A)
ENSSSCT00000003207	ENSSSCG00000002902	6	30223955	30233620	-	ENSSSCT00000003207 Potassium-transporting ATPase alpha chain 1 (EC 3.6.3.10)(Proton pump)(Gastric H(+)/K(+) ATPase subunit alpha)	2371	ATPase, H+/K+ exchanging, alpha polypeptide (ATP4A)
ENSSSCT00000003223	ENSSSCG00000002918	6	30464394	30465907	+	ENSSSCT00000003223 Hematopoietic cell signal transducer Precursor (DNAX-activation protein 10)(Membrane protein DAP10)
ENSSSCT00000003224	ENSSSCG00000002919	6	30466058	30469384	-	ENSSSCT00000003224 TYRO protein tyrosine kinase-binding protein Precursor (DNAX-activation protein 12)
ENSSSCT00000020596	ENSSSCG00000019001	6	30480153	30480259	+	ENSSSCT00000020596 U6 spliceosomal RNA
ENSSSCT00000003226	ENSSSCG00000002921	6	30486053	30498919	-	ENSSSCT00000003226 CLIP-170-related protein Fragment	1591	CAP-GLY domain containing linker protein 3 (CLIP3)
ENSSSCT00000003228	ENSSSCG00000002923	6	30513182	30568001	+	ENSSSCT00000003228 WD repeat-containing protein 62
ENSSSCT00000003229	ENSSSCG00000002923	6	30513275	30567937	+	ENSSSCT00000003229 WD repeat-containing protein 62
ENSSSCT00000003231	ENSSSCG00000002925	6	30574746	30576279	-	ENSSSCT00000003231 DNA-directed RNA polymerase II subunit RPB9 (RNA polymerase II subunit B9)(DNA-directed RNA polymerase II subunit I)(RPB14.5)
ENSSSCT00000003232	ENSSSCG00000002926	6	30576503	30586590	+	ENSSSCT00000003232 Cytoskeleton-associated protein 1
ENSSSCT00000003238	ENSSSCG00000002931	6	30711531	30724699	+	ENSSSCT00000003238 Putative uncharacterized protein Fragment	114	zinc finger protein 594 (ZNF594)
ENSSSCT00000003239	ENSSSCG00000002931	6	30714056	31038479	+	ENSSSCT00000003239 Putative uncharacterized protein Fragment	354	zinc finger protein 461 (ZNF461)
ENSSSCT00000003240	ENSSSCG00000002931	6	30723746	31038320	+	ENSSSCT00000003240 Putative uncharacterized protein Fragment	87	zinc finger protein 778 (ZNF778)
ENSSSCT00000003241	ENSSSCG00000002931	6	30864219	31079746	+	ENSSSCT00000003241 Putative uncharacterized protein Fragment	100	similar to hypothetical protein 9630041N07 (DKFZp686E2433)
ENSSSCT00000003242	ENSSSCG00000002931	6	31018092	31038647	+	ENSSSCT00000003242 Putative uncharacterized protein Fragment	1148	zinc finger protein 566 (ZNF566), transcript variant 4
ENSSSCT00000003243	ENSSSCG00000002931	6	31018532	31038365	+	ENSSSCT00000003243 Putative uncharacterized protein Fragment	319	zinc finger protein 566 (ZNF566), transcript variant 3
ENSSSCT00000003244	ENSSSCG00000002931	6	31069700	31079926	+	ENSSSCT00000003244 Putative uncharacterized protein Fragment	1379	zinc finger protein 82 homolog (mouse) (ZFP82)
ENSSSCT00000019739	ENSSSCG00000018144	6	32089211	32089512	+	ENSSSCT00000019739 7SK RNA	218	RNA, 7SK small nuclear (RN7SK), non-coding RNA
ENSSSCT00000003284	ENSSSCG00000002961	6	32548456	32666600	+	ENSSSCT00000003284 Skeletal muscle ryanodine receptor Fragment	13660	ryanodine receptor 1 (skeletal) (RYR1), transcript variant 1
ENSSSCT00000003285	ENSSSCG00000002961	6	32548456	32666505	+	ENSSSCT00000003285 Skeletal muscle ryanodine receptor Fragment	13537	ryanodine receptor 1 (skeletal) (RYR1), transcript variant 2
ENSSSCT00000003290	ENSSSCG00000002966	6	32815513	32815903	+	ENSSSCT00000003290 Alpha-actinin 4 Fragment	280	actinin, alpha 4 (ACTN4)
ENSSSCT00000003303	ENSSSCG00000002977	6	33107915	33111962	+	ENSSSCT00000003303 Seminal plasma sperm motility inhibitor Precursor
ENSSSCT00000003304	ENSSSCG00000002977	6	33107915	33111632	+	ENSSSCT00000003304 Seminal plasma sperm motility inhibitor Precursor
ENSSSCT00000003306	ENSSSCG00000002979	6	33144491	33149894	-	ENSSSCT00000003306 Major seminal plasma glycoprotein PSP-II Precursor
ENSSSCT00000003307	ENSSSCG00000002979	6	33145928	33166421	-	ENSSSCT00000003307 Major seminal plasma glycoprotein PSP-II Precursor
ENSSSCT00000003308	ENSSSCG00000002979	6	33160774	33166421	-	ENSSSCT00000003308 Major seminal plasma glycoprotein PSP-II Precursor
ENSSSCT00000003309	ENSSSCG00000002980	6	33177691	33179053	-	ENSSSCT00000003309 Carbohydrate-binding protein AWN Precursor (Zona pellucida-binding protein AWN)(Spermadhesin AWN)(Sperm-associated protein AWN)
ENSSSCT00000003313	ENSSSCG00000002983	6	33276775	33279515	-	ENSSSCT00000003313 Lectin galactoside-binding soluble 13 protein
ENSSSCT00000003314	ENSSSCG00000002983	6	33276833	33281557	-	ENSSSCT00000003314 Lectin galactoside-binding soluble 13 protein
ENSSSCT00000021579	ENSSSCG00000019984	6	33363145	33363274	+	ENSSSCT00000021579 U4 spliceosomal RNA	55	RNA, U4 small nuclear 2 (RNU4-2), non-coding RNA
ENSSSCT00000020394	ENSSSCG00000018799	6	33457521	33457623	-	ENSSSCT00000020394 U6 spliceosomal RNA	62	RNA, U6 small nuclear 42 (RNU6-42), non-coding RNA
ENSSSCT00000003324	ENSSSCG00000002993	6	33615478	33623040	+	ENSSSCT00000003324 Cytochorme P450 2A19
ENSSSCT00000003325	ENSSSCG00000002993	6	33615478	33622941	+	ENSSSCT00000003325 Cytochorme P450 2A19
ENSSSCT00000003330	ENSSSCG00000002998	6	33697057	33708517	-	ENSSSCT00000003330 U1 small nuclear ribonucleoprotein A (U1 snRNP protein A)(U1A protein)(U1-A)	974	small nuclear ribonucleoprotein polypeptide A (SNRPA)
ENSSSCT00000003333	ENSSSCG00000003001	6	33821587	33821766	+	ENSSSCT00000003333 Cytochrome p450 2A6 Fragment
ENSSSCT00000003334	ENSSSCG00000003002	6	33822058	33822222	+	ENSSSCT00000003334 Cytochrome p450 2A6 Fragment	143	cytochrome P450, family 2, subfamily A, polypeptide 13 (CYP2A13)
ENSSSCT00000003335	ENSSSCG00000003003	6	33824131	33824310	+	ENSSSCT00000003335 Cytochrome p450 2A6 Fragment	166	cytochrome P450, family 2, subfamily A, polypeptide 13 (CYP2A13)
ENSSSCT00000003336	ENSSSCG00000003004	6	33825533	33826256	+	ENSSSCT00000003336 Cytochrome p450 2A6 Fragment
ENSSSCT00000003337	ENSSSCG00000003005	6	33860521	33914906	-	ENSSSCT00000003337 AXL receptor tyrosine kinase Fragment	872	AXL receptor tyrosine kinase (AXL), transcript variant 1
ENSSSCT00000003338	ENSSSCG00000003005	6	33860521	33914906	-	ENSSSCT00000003338 AXL receptor tyrosine kinase Fragment	867	AXL receptor tyrosine kinase (AXL), transcript variant 1
ENSSSCT00000003340	ENSSSCG00000003007	6	33924716	33941280	+	ENSSSCT00000003340 Branched chain keto acid dehydrogenase E1 alpha polypeptide	1245	branched chain keto acid dehydrogenase E1, alpha polypeptide (BCKDHA)
ENSSSCT00000003350	ENSSSCG00000003017	6	34090685	34099941	+	ENSSSCT00000003350 Transforming growth factor beta-1 Precursor (TGF-beta-1) [Contains Latency-associated peptide(LAP)]	602	transforming growth factor, beta 1 (TGFB1)
ENSSSCT00000003351	ENSSSCG00000003018	6	34152191	34162712	+	ENSSSCT00000003351 Hormone-sensitive lipase (HSL)(EC 3.1.1.79)
ENSSSCT00000003352	ENSSSCG00000003018	6	34153169	34162930	+	ENSSSCT00000003352 Hormone-sensitive lipase (HSL)(EC 3.1.1.79)
ENSSSCT00000003378	ENSSSCG00000003041	6	34616593	34620152	-	ENSSSCT00000003378 CD79-alpha protein
ENSSSCT00000003379	ENSSSCG00000003042	6	34623785	34630944	-	ENSSSCT00000003379 40S ribosomal protein S19 Fragment	517	ribosomal protein S19 (RPS19)
ENSSSCT00000003383	ENSSSCG00000003046	6	34671296	34674226	+	ENSSSCT00000003383 Prenylated Rab acceptor protein 1 (PRA1 family protein 1)
ENSSSCT00000003390	ENSSSCG00000003053	6	34884420	34886452	+	ENSSSCT00000003390 Seminal plasma protein pB1 Precursor (pAIF-1)(Protein DQH)
ENSSSCT00000003406	ENSSSCG00000003069	6	35179897	35193384	-	ENSSSCT00000003406 Intermediate-conductance calcium-activated potassium channel	65	potassium intermediate/small conductance calcium-activated channel, subfamily N, member 1 (KCNN1)
ENSSSCT00000020177	ENSSSCG00000018582	6	35428452	35428558	-	ENSSSCT00000020177 U6 spliceosomal RNA	86	RNA, U6 small nuclear 21 (RNU6-21), non-coding RNA
ENSSSCT00000003426	ENSSSCG00000003088	6	35892837	35935962	-	ENSSSCT00000003426 Apolipoprotein E Precursor (Apo-E)
ENSSSCT00000003428	ENSSSCG00000003090	6	35908889	35947716	-	ENSSSCT00000003428 Poliovirus receptor related 2
ENSSSCT00000003429	ENSSSCG00000003090	6	35916621	35947716	-	ENSSSCT00000003429 Poliovirus receptor related 2
ENSSSCT00000003430	ENSSSCG00000003091	6	35976488	35978245	+	ENSSSCT00000003430 IRF2 binding protein 1 Fragment	1578	interferon regulatory factor 2 binding protein 1 (IRF2BP1)
ENSSSCT00000003437	ENSSSCG00000003098	6	36181393	36204262	+	ENSSSCT00000003437 Phosphoprotein phosphatase Fragment (EC 3.1.3.16)	1773	protein phosphatase 5, catalytic subunit (PPP5C)
ENSSSCT00000003438	ENSSSCG00000003099	6	36237357	36258990	+	ENSSSCT00000003438 20 kDa neutrophil cationic protein Fragment (NCP)
ENSSSCT00000003444	ENSSSCG00000003105	6	36406154	36419430	+	ENSSSCT00000003444 Amino acid transporter ASCT2 Fragment
ENSSSCT00000003466	ENSSSCG00000003125	6	37279074	37282642	+	ENSSSCT00000003466 Epididymal sperm-binding protein 1 Precursor (Epididymal secretory protein 12)
ENSSSCT00000003473	ENSSSCG00000003132	6	37424318	37432364	-	ENSSSCT00000003473 KDEL receptor-like protein Fragment	1028	KDEL (Lys-Asp-Glu-Leu) endoplasmic reticulum protein retention receptor 1 (KDELR1)
ENSSSCT00000003477	ENSSSCG00000003136	6	37497074	37506716	+	ENSSSCT00000003477 Cytohesin 2	1469	cytohesin 2 (CYTH2), transcript variant 1
ENSSSCT00000003483	ENSSSCG00000003141	6	37631354	37632621	+	ENSSSCT00000003483 Galactoside 2-alpha-L-fucosyltransferase 1 (EC 2.4.1.69)(GDP-L-fucose
ENSSSCT00000003487	ENSSSCG00000003144	6	37658441	37866195	-	ENSSSCT00000003487 BCL2-associated X protein Fragment
ENSSSCT00000003489	ENSSSCG00000003145	6	37667354	37676694	-	ENSSSCT00000003489 Galactoside 2-alpha-L-fucosyltransferase 2 (EC 2.4.1.69)(GDP-L-fucose
ENSSSCT00000003492	ENSSSCG00000003147	6	37712606	37717860	+	ENSSSCT00000003492 Carbonic anhydrase-related protein 11 Precursor (CA-RP XI)(CARP XI)(CA-XI)
ENSSSCT00000003493	ENSSSCG00000003147	6	37712629	37717757	+	ENSSSCT00000003493 Carbonic anhydrase-related protein 11 Precursor (CA-RP XI)(CARP XI)(CA-XI)
ENSSSCT00000003497	ENSSSCG00000003151	6	37754230	37755277	+	ENSSSCT00000003497 Lutropin subunit beta Precursor (Lutropin beta chain)(Luteinizing hormone subunit beta)(LSH-beta)(LSH-B)(LH-B)
ENSSSCT00000003498	ENSSSCG00000003151	6	37754569	37755346	+	ENSSSCT00000003498 Lutropin subunit beta Precursor (Lutropin beta chain)(Luteinizing hormone subunit beta)(LSH-beta)(LSH-B)(LH-B)
ENSSSCT00000003500	ENSSSCG00000003153	6	37763537	37765040	+	ENSSSCT00000003500 Ferritin light chain Fragment (Ferritin L subunit)
ENSSSCT00000003501	ENSSSCG00000003154	6	37768073	37817188	-	ENSSSCT00000003501 Glycogen synthase 1 Fragment	1555	glycogen synthase 1 (muscle) (GYS1), transcript variant 2
ENSSSCT00000003502	ENSSSCG00000003154	6	37768076	37822241	-	ENSSSCT00000003502 Glycogen synthase 1 Fragment	2096	glycogen synthase 1 (muscle) (GYS1), transcript variant 1
ENSSSCT00000003503	ENSSSCG00000003154	6	37768654	37769500	-	ENSSSCT00000003503 Glycogen synthase 1 Fragment	221	glycogen synthase 1 (muscle) (GYS1), transcript variant 3, transcribed RNA
ENSSSCT00000003488	ENSSSCG00000003144	6	37796601	37866195	-	ENSSSCT00000003488 BCL2-associated X protein Fragment	704	BCL2-associated X protein (BAX), transcript variant alpha
ENSSSCT00000003509	ENSSSCG00000003159	6	37882951	37883319	+	ENSSSCT00000003509 Potassium voltage-gated channel shaker-related subfamily member 7 Fragment	332	potassium voltage-gated channel, shaker-related subfamily, member 7 (KCNA7)
ENSSSCT00000003513	ENSSSCG00000003163	6	37945517	37947154	-	ENSSSCT00000003513 Neonatal Fc-receptor alpha chain Fragment
ENSSSCT00000020766	ENSSSCG00000019171	6	37964901	37964991	-	ENSSSCT00000020766 Small nucleolar RNA SNORD35
ENSSSCT00000003516	ENSSSCG00000003166	6	37975124	37979095	-	ENSSSCT00000003516 60S ribosomal protein L13a Fragment
ENSSSCT00000019787	ENSSSCG00000018192	6	37976070	37976149	-	ENSSSCT00000019787 Small nucleolar RNA SNORD35	61	small nucleolar RNA, C/D box 35A (SNORD35A), non-coding RNA
ENSSSCT00000021216	ENSSSCG00000019621	6	37976360	37976425	-	ENSSSCT00000021216 Small nucleolar RNA SNORD34	62	small nucleolar RNA, C/D box 34 (SNORD34), non-coding RNA
ENSSSCT00000020299	ENSSSCG00000018704	6	37976637	37976717	-	ENSSSCT00000020299 Small nucleolar RNA Z195/SNORD33/SNORD32 family
ENSSSCT00000021469	ENSSSCG00000019874	6	37977343	37977426	-	ENSSSCT00000021469 Small nucleolar RNA Z195/SNORD33/SNORD32 family	80	small nucleolar RNA, C/D box 32A (SNORD32A), non-coding RNA
ENSSSCT00000003524	ENSSSCG00000003173	6	38112096	38113733	-	ENSSSCT00000003524 Neonatal Fc-receptor alpha chain Fragment
ENSSSCT00000003529	ENSSSCG00000003178	6	38190297	38260935	+	ENSSSCT00000003529 Interferon regulatory factor 3 (IRF-3)
ENSSSCT00000003531	ENSSSCG00000003179	6	38194759	38195469	+	ENSSSCT00000003531 Interferon regulatory factor 3 Fragment
ENSSSCT00000020952	ENSSSCG00000019357	6	38213401	38213491	-	ENSSSCT00000020952 Small nucleolar RNA SNORD35
ENSSSCT00000003533	ENSSSCG00000003181	6	38223686	38226501	-	ENSSSCT00000003533 60S ribosomal protein L13a Fragment	525	ribosomal protein L13a pseudogene 5 (RPL13AP5), non-coding RNA
ENSSSCT00000020137	ENSSSCG00000018542	6	38224632	38224711	-	ENSSSCT00000020137 Small nucleolar RNA SNORD35	61	small nucleolar RNA, C/D box 35A (SNORD35A), non-coding RNA
ENSSSCT00000021428	ENSSSCG00000019833	6	38224922	38224987	-	ENSSSCT00000021428 Small nucleolar RNA SNORD34	62	small nucleolar RNA, C/D box 34 (SNORD34), non-coding RNA
ENSSSCT00000020543	ENSSSCG00000018948	6	38225199	38225279	-	ENSSSCT00000020543 Small nucleolar RNA Z195/SNORD33/SNORD32 family
ENSSSCT00000020608	ENSSSCG00000019013	6	38225903	38225986	-	ENSSSCT00000020608 Small nucleolar RNA Z195/SNORD33/SNORD32 family	80	small nucleolar RNA, C/D box 32A (SNORD32A), non-coding RNA
ENSSSCT00000003530	ENSSSCG00000003178	6	38255488	38260943	+	ENSSSCT00000003530 Interferon regulatory factor 3 (IRF-3)
ENSSSCT00000003540	ENSSSCG00000003187	6	38363620	38372884	-	ENSSSCT00000003540 Neonatal Fc receptor
ENSSSCT00000003541	ENSSSCG00000003187	6	38363620	38372467	-	ENSSSCT00000003541 Neonatal Fc receptor
ENSSSCT00000003542	ENSSSCG00000003187	6	38364024	38372459	-	ENSSSCT00000003542 Neonatal Fc receptor
ENSSSCT00000020074	ENSSSCG00000018479	6	38388175	38388265	+	ENSSSCT00000020074 Small nucleolar RNA SNORD35
ENSSSCT00000003545	ENSSSCG00000003190	6	38406225	38407157	+	ENSSSCT00000003545 Adrenomedullin 5	38	adrenergic, beta, receptor kinase 1 (ADRBK1)
ENSSSCT00000020458	ENSSSCG00000018863	6	38725521	38725627	+	ENSSSCT00000020458 U6 spliceosomal RNA	96	RNA, U6 small nuclear 1 (RNU6-1), non-coding RNA
ENSSSCT00000020833	ENSSSCG00000019238	6	38782246	38782352	+	ENSSSCT00000020833 U6 spliceosomal RNA	96	RNA, U6 small nuclear 1 (RNU6-1), non-coding RNA
ENSSSCT00000003566	ENSSSCG00000003211	6	38942228	38949163	-	ENSSSCT00000003566 Liver X receptor beta Fragment
ENSSSCT00000019952	ENSSSCG00000018357	6	39477382	39477510	+	ENSSSCT00000019952 Small nucleolar RNA SNORA19
ENSSSCT00000020330	ENSSSCG00000018735	6	39533216	39533285	+	ENSSSCT00000020330 ssc-mir-99b
ENSSSCT00000003598	ENSSSCG00000003239	6	39551980	39558365	-	ENSSSCT00000003598 Hyaluronan synthase 1	1760	hyaluronan synthase 1 (HAS1)
ENSSSCT00000020849	ENSSSCG00000019254	6	39917728	39917831	+	ENSSSCT00000020849 U6 spliceosomal RNA	52	RNA, U6 small nuclear 15 (RNU6-15), non-coding RNA
ENSSSCT00000019957	ENSSSCG00000018362	6	39971181	39971287	+	ENSSSCT00000019957 U6 spliceosomal RNA	53	RNA, U6 small nuclear 15 (RNU6-15), non-coding RNA
ENSSSCT00000020340	ENSSSCG00000018745	6	39998837	39998943	+	ENSSSCT00000020340 U6 spliceosomal RNA	35	RNA, U6 small nuclear 21 (RNU6-21), non-coding RNA
ENSSSCT00000020402	ENSSSCG00000018807	6	40069482	40069588	-	ENSSSCT00000020402 U6 spliceosomal RNA	53	RNA, U6 small nuclear 15 (RNU6-15), non-coding RNA
ENSSSCT00000003638	ENSSSCG00000003276	6	40800192	40818401	+	ENSSSCT00000003638 Glycoprotein VI (Platelet) Fragment	61	leukocyte immunoglobulin-like receptor, subfamily B (with TM and ITIM domains), member 5 (LILRB5), transcript variant 3
ENSSSCT00000020762	ENSSSCG00000019167	6	40932314	40932619	+	ENSSSCT00000020762 7SK RNA	126	RNA, 7SK small nuclear (RN7SK), non-coding RNA
ENSSSCT00000003644	ENSSSCG00000003280	6	40934296	40940693	-	ENSSSCT00000003644 Natural cytotoxicity triggering receptor 1
ENSSSCT00000003649	ENSSSCG00000003285	6	41168151	41174583	+	ENSSSCT00000003649 Natural cytotoxicity triggering receptor 1
ENSSSCT00000021454	ENSSSCG00000019859	6	41176261	41176566	-	ENSSSCT00000021454 7SK RNA
ENSSSCT00000003682	ENSSSCG00000003318	6	42093958	42160033	+	ENSSSCT00000003682 Galanin-like peptide Precursor	81	zinc finger protein 787 (ZNF787)
ENSSSCT00000003683	ENSSSCG00000003318	6	42157160	42159849	+	ENSSSCT00000003683 Galanin-like peptide Precursor
ENSSSCT00000003692	ENSSSCG00000003326	6	42739741	42747604	-	ENSSSCT00000003692 PEG3 Fragment	33	zinc finger, imprinted 2 (ZIM2), transcript variant 1
ENSSSCT00000020692	ENSSSCG00000019097	6	43008636	43008942	+	ENSSSCT00000020692 7SK RNA
ENSSSCT00000003720	ENSSSCG00000003351	6	43071451	43073760	+	ENSSSCT00000003720 Matrix metalloproteinase 23 Fragment	919	matrix metallopeptidase 23B (MMP23B)
ENSSSCT00000021043	ENSSSCG00000019448	6	43268883	43269009	+	ENSSSCT00000021043 5S ribosomal RNA	84	sialic acid acetylesterase (SIAE)
ENSSSCT00000003737	ENSSSCG00000003367	6	45393152	45402719	-	ENSSSCT00000003737 60S ribosomal protein L22 (Heparin-binding protein HBp15)
ENSSSCT00000003742	ENSSSCG00000003372	6	45450619	45452701	-	ENSSSCT00000003742 Potassium channel protein beta subunit Fragment	45	potassium voltage-gated channel, shaker-related subfamily, beta member 2 (KCNAB2), transcript variant 2
ENSSSCT00000021568	ENSSSCG00000019973	6	45600619	45600724	+	ENSSSCT00000021568 Small nucleolar RNA U13
ENSSSCT00000003756	ENSSSCG00000003385	6	46257269	46267520	-	ENSSSCT00000003756 DJ-1 protein	375	Parkinson disease (autosomal recessive, early onset) 7 (PARK7), transcript variant 1
ENSSSCT00000003762	ENSSSCG00000003391	6	46776211	46798106	-	ENSSSCT00000003762 Carbonic anhydrase VI Precursor
ENSSSCT00000020649	ENSSSCG00000019054	6	47030829	47030955	+	ENSSSCT00000020649 Small nucleolar RNA SNORA2/SNORA34 family	50	small nucleolar RNA, H/ACA box 2A (SNORA2A), non-coding RNA
ENSSSCT00000003771	ENSSSCG00000003399	6	47357183	47370721	-	ENSSSCT00000003771 Cellular retinol binding protein 7	404	retinol binding protein 7, cellular (RBP7)
ENSSSCT00000020185	ENSSSCG00000018590	6	47420715	47420817	+	ENSSSCT00000020185 U6 spliceosomal RNA	41	RNA, U6 small nuclear 42 (RNU6-42), non-coding RNA
ENSSSCT00000003786	ENSSSCG00000003413	6	48053956	48175042	-	ENSSSCT00000003786 FK506 binding protein 12-rapamycin associated protein 1 Fragment	7094	mechanistic target of rapamycin (serine/threonine kinase) (MTOR)
ENSSSCT00000003787	ENSSSCG00000003414	6	48115411	48121120	+	ENSSSCT00000003787 Angiopoietin-like protein 7
ENSSSCT00000003805	ENSSSCG00000003428	6	48740047	48751964	-	ENSSSCT00000003805 Methylenetetrahydrofolate reductase Fragment (EC 1.5.1.20)
ENSSSCT00000003806	ENSSSCG00000003428	6	48751349	48751964	-	ENSSSCT00000003806 Methylenetetrahydrofolate reductase Fragment (EC 1.5.1.20)
ENSSSCT00000003808	ENSSSCG00000003430	6	48791893	48793763	-	ENSSSCT00000003808 Atrial natriuretic factor Precursor (ANF)(Atrial natriuretic peptide)(ANP)(Prepronatriodilatin) [Contains Cardiodilatin-related peptide(CDP)]
ENSSSCT00000003809	ENSSSCG00000003431	6	48802888	48804381	-	ENSSSCT00000003809 Natriuretic peptides B Precursor (Gamma-brain natriuretic peptide) [Contains Brain natriuretic peptide 32(BNP-32);Brain natriuretic peptide 26(BNP-26)]
ENSSSCT00000019980	ENSSSCG00000018385	6	48843692	48843808	+	ENSSSCT00000019980 U5 spliceosomal RNA	77	RNA, U5A small nuclear (RNU5A), non-coding RNA
ENSSSCT00000019916	ENSSSCG00000018321	6	49025499	49025615	-	ENSSSCT00000019916 U5 spliceosomal RNA	77	RNA, U5A small nuclear (RNU5A), non-coding RNA
ENSSSCT00000003842	ENSSSCG00000003459	6	51213481	51219295	+	ENSSSCT00000003842 Elastase-2A Precursor (EC 3.4.21.71)(Elastase-2)
ENSSSCT00000003843	ENSSSCG00000003459	6	51214716	51242317	+	ENSSSCT00000003843 Elastase-2A Precursor (EC 3.4.21.71)(Elastase-2)
ENSSSCT00000003844	ENSSSCG00000003459	6	51229513	51245672	+	ENSSSCT00000003844 Elastase-2A Precursor (EC 3.4.21.71)(Elastase-2)
ENSSSCT00000003845	ENSSSCG00000003459	6	51237619	51266606	+	ENSSSCT00000003845 Elastase-2A Precursor (EC 3.4.21.71)(Elastase-2)
ENSSSCT00000003847	ENSSSCG00000003461	6	51292349	51294220	-	ENSSSCT00000003847 Regulatory solute carrier protein family 1 member 1 (Transporter regulator RS1)
ENSSSCT00000003870	ENSSSCG00000003484	6	52348084	52365554	+	ENSSSCT00000003870 Peptidyl arginine deiminase-like protein Fragment
ENSSSCT00000003880	ENSSSCG00000003493	6	53283378	53317892	-	ENSSSCT00000003880 F-actin-capping protein subunit beta (CapZ beta)	906	capping protein (actin filament) muscle Z-line, beta (CAPZB)
ENSSSCT00000003881	ENSSSCG00000003493	6	53286708	53317885	-	ENSSSCT00000003881 F-actin-capping protein subunit beta (CapZ beta)	496	capping protein (actin filament) muscle Z-line, beta (CAPZB)
ENSSSCT00000003894	ENSSSCG00000003505	6	54203147	54213663	+	ENSSSCT00000003894 Dolichyl-diphosphooligosaccharide--protein glycosyltransferase 48 kDa subunit Precursor (Oligosaccharyl transferase 48 kDa subunit)(DDOST 48 kDa subunit)(EC 2.4.1.119)	1256	dolichyl-diphosphooligosaccharide-protein glycosyltransferase (DDOST)
ENSSSCT00000003895	ENSSSCG00000003505	6	54203168	54213668	+	ENSSSCT00000003895 Dolichyl-diphosphooligosaccharide--protein glycosyltransferase 48 kDa subunit Precursor (Oligosaccharyl transferase 48 kDa subunit)(DDOST 48 kDa subunit)(EC 2.4.1.119)	1234	dolichyl-diphosphooligosaccharide-protein glycosyltransferase (DDOST)
ENSSSCT00000003903	ENSSSCG00000003513	6	54779747	54835903	-	ENSSSCT00000003903 Endothelin-converting enzyme 1 Fragment	2180	endothelin converting enzyme 1 (ECE1), transcript variant 4
ENSSSCT00000003910	ENSSSCG00000003520	6	55114231	55133985	+	ENSSSCT00000003910 Cell division control protein 42 homolog Precursor	1405	cell division cycle 42 (GTP binding protein, 25kDa) (CDC42), transcript variant 3
ENSSSCT00000003911	ENSSSCG00000003520	6	55114231	55131617	+	ENSSSCT00000003911 Cell division control protein 42 homolog Precursor	613	cell division cycle 42 (GTP binding protein, 25kDa) (CDC42), transcript variant 2
ENSSSCT00000003915	ENSSSCG00000003524	6	55586559	55589474	+	ENSSSCT00000003915 Complement C1q subcomponent subunit A Precursor
ENSSSCT00000003916	ENSSSCG00000003525	6	55592968	55597855	+	ENSSSCT00000003916 Complement C1qC Fragment
ENSSSCT00000003917	ENSSSCG00000003526	6	55605785	55606300	+	ENSSSCT00000003917 Complement C1qB Fragment
ENSSSCT00000003919	ENSSSCG00000003528	6	55781457	55783226	-	ENSSSCT00000003919 Complement C1qB Fragment
ENSSSCT00000003922	ENSSSCG00000003531	6	55934725	55987824	+	ENSSSCT00000003922 Amine oxidase (Flavin containing) domain 2 isoform a	1389	lysine (K)-specific demethylase 1 (KDM1), transcript variant 1
ENSSSCT00000003923	ENSSSCG00000003531	6	55934843	55987824	+	ENSSSCT00000003923 Amine oxidase (Flavin containing) domain 2 isoform a	1247	lysine (K)-specific demethylase 1 (KDM1), transcript variant 1
ENSSSCT00000020898	ENSSSCG00000019303	6	56712168	56712273	+	ENSSSCT00000020898 U6 spliceosomal RNA	38	protein kinase, X-linked (PRKX)
ENSSSCT00000003941	ENSSSCG00000003548	6	57112019	57112219	+	ENSSSCT00000003941 Macoilin (Transmembrane protein 57)	194	transmembrane protein 57 (TMEM57)
ENSSSCT00000003942	ENSSSCG00000003549	6	57147605	57169443	+	ENSSSCT00000003942 Low-density lipoprotein adaptor protein Fragment	819	low density lipoprotein receptor adaptor protein 1 (LDLRAP1)
ENSSSCT00000003943	ENSSSCG00000003549	6	57156849	57169443	+	ENSSSCT00000003943 Low-density lipoprotein adaptor protein Fragment	703	low density lipoprotein receptor adaptor protein 1 (LDLRAP1)
ENSSSCT00000003945	ENSSSCG00000003551	6	57374753	57385654	+	ENSSSCT00000003945 Membrane progestin receptor alpha (mPR alpha)(Progestin and adipoQ receptor family member VII)	911	PREDICTED: hypothetical protein LOC100289250 (LOC100289250)
ENSSSCT00000003948	ENSSSCG00000003554	6	57441970	57446196	+	ENSSSCT00000003948 Selenoprotein N Fragment	689	selenoprotein N, 1 (SEPN1), transcript variant 2
ENSSSCT00000003949	ENSSSCG00000003555	6	57483667	57487191	+	ENSSSCT00000003949 Non-histone chromosomal protein HMG-17 (High-mobility group nucleosome-binding domain-containing protein 2)	1095	high-mobility group nucleosomal binding domain 2 (HMGN2)
ENSSSCT00000003951	ENSSSCG00000003557	6	57524195	57536706	-	ENSSSCT00000003951 LIN28	674	lin-28 homolog (C. elegans) (LIN28)
ENSSSCT00000020618	ENSSSCG00000019023	6	57549980	57550089	-	ENSSSCT00000020618 5S ribosomal RNA	84	RNA, 5S ribosomal 17 (RN5S17), non-coding RNA
ENSSSCT00000003956	ENSSSCG00000003562	6	57857031	57858334	+	ENSSSCT00000003956 Stratifin	938	stratifin (SFN)
ENSSSCT00000003959	ENSSSCG00000003565	6	57894243	57896604	+	ENSSSCT00000003959 Orphan nuclear receptor SHP Fragment
ENSSSCT00000003963	ENSSSCG00000003569	6	58042526	58095232	-	ENSSSCT00000003963 Sodium/hydrogen exchanger 1 (Na(+)/H(+) exchanger 1)(NHE-1)(Solute carrier family 9 member 1)	2462	solute carrier family 9 (sodium/hydrogen exchanger), member 1 (SLC9A1)
ENSSSCT00000003964	ENSSSCG00000003570	6	58136624	58204021	+	ENSSSCT00000003964 WD and tetratricopeptide repeats 1	2338	WD and tetratricopeptide repeats 1 (WDTC1)
ENSSSCT00000003983	ENSSSCG00000003588	6	58948735	58976610	-	ENSSSCT00000003983 SFRS4	1825	splicing factor, arginine/serine-rich 4 (SFRS4)
ENSSSCT00000020004	ENSSSCG00000018409	6	59011678	59011784	-	ENSSSCT00000020004 U6 spliceosomal RNA	98	RNA, U6 small nuclear 15 (RNU6-15), non-coding RNA
ENSSSCT00000020548	ENSSSCG00000018953	6	59775173	59775249	+	ENSSSCT00000020548 Small nucleolar RNA SNORD103/SNORD85
ENSSSCT00000020977	ENSSSCG00000019382	6	59799904	59799988	+	ENSSSCT00000020977 Small nucleolar RNA SNORD103/SNORD85	80	small nucleolar RNA, C/D box 103A (SNORD103A), non-coding RNA
ENSSSCT00000019851	ENSSSCG00000018256	6	59813178	59813262	+	ENSSSCT00000019851 Small nucleolar RNA SNORD103/SNORD85	80	small nucleolar RNA, C/D box 103A (SNORD103A), non-coding RNA
ENSSSCT00000021556	ENSSSCG00000019961	6	59925432	59925515	-	ENSSSCT00000021556 Small nucleolar RNA SNORD103/SNORD85
ENSSSCT00000003989	ENSSSCG00000003594	6	60172604	60174101	+	ENSSSCT00000003989 Fatty acid-binding protein Fragment	135	fatty acid binding protein 3, muscle and heart (mammary-derived growth inhibitor) (FABP3)
ENSSSCT00000003992	ENSSSCG00000003597	6	60233361	60265104	-	ENSSSCT00000003992 Heart fatty acid binding protein Fragment	226	fatty acid binding protein 3, muscle and heart (mammary-derived growth inhibitor) (FABP3)
ENSSSCT00000003996	ENSSSCG00000003601	6	60435685	60445620	+	ENSSSCT00000003996 Orexin receptor type 1 Fragment (Ox1r)(Hypocretin receptor type 1)	1338	hypocretin (orexin) receptor 1 (HCRTR1)
ENSSSCT00000004014	ENSSSCG00000003619	6	60987324	61025768	+	ENSSSCT00000004014 Arginine decarboxylase	1384	arginine decarboxylase (ADC)
ENSSSCT00000004015	ENSSSCG00000003619	6	60987396	61025621	+	ENSSSCT00000004015 Arginine decarboxylase	1254	arginine decarboxylase (ADC)
ENSSSCT00000020025	ENSSSCG00000018430	6	61974702	61974865	-	ENSSSCT00000020025 U1 spliceosomal RNA	154	RNA, U1G3 small nuclear (RNU1G3), non-coding RNA
ENSSSCT00000004021	ENSSSCG00000003625	6	62008694	62009722	-	ENSSSCT00000004021 Platelet-activating factor receptor (PAF-R)(PAFr)
ENSSSCT00000020107	ENSSSCG00000018512	6	62279128	62279252	+	ENSSSCT00000020107 Small nucleolar RNA SNORD22	108	small nucleolar RNA, C/D box 22 (SNORD22), non-coding RNA
ENSSSCT00000020504	ENSSSCG00000018909	6	62336449	62336563	-	ENSSSCT00000020504 5S ribosomal RNA
ENSSSCT00000021132	ENSSSCG00000019537	6	62644357	62644530	-	ENSSSCT00000021132 U2 spliceosomal RNA
ENSSSCT00000021485	ENSSSCG00000019890	6	63508059	63508387	-	ENSSSCT00000021485 7SK RNA	183	RNA, 7SK small nuclear (RN7SK), non-coding RNA
ENSSSCT00000004040	ENSSSCG00000003644	6	63556950	63564232	-	ENSSSCT00000004040 Four and a half LIM domains 3	1089	four and a half LIM domains 3 (FHL3)
ENSSSCT00000004043	ENSSSCG00000003647	6	63789363	63792095	+	ENSSSCT00000004043 Four and a half LIM domains 3	911	four and a half LIM domains 3 (FHL3)
ENSSSCT00000004048	ENSSSCG00000003652	6	64782671	64793982	+	ENSSSCT00000004048 Mighty	1051	akirin 1 (AKIRIN1), transcript variant 1
ENSSSCT00000021354	ENSSSCG00000019759	6	64822383	64822489	-	ENSSSCT00000021354 U6 spliceosomal RNA	106	RNA, U6 small nuclear 1 (RNU6-1), non-coding RNA
ENSSSCT00000021252	ENSSSCG00000019657	6	65244823	65244957	-	ENSSSCT00000021252 Small nucleolar RNA SNORA55	123	small nucleolar RNA, H/ACA box 55 (SNORA55), non-coding RNA
ENSSSCT00000020505	ENSSSCG00000018910	6	65410917	65411051	-	ENSSSCT00000020505 Small nucleolar RNA SNORA55	123	small nucleolar RNA, H/ACA box 55 (SNORA55), non-coding RNA
ENSSSCT00000021068	ENSSSCG00000019473	6	65462653	65462758	-	ENSSSCT00000021068 U6 spliceosomal RNA
ENSSSCT00000021134	ENSSSCG00000019539	6	65515375	65515480	-	ENSSSCT00000021134 U6 spliceosomal RNA	38	tectonin beta-propeller repeat containing 2 (TECPR2)
ENSSSCT00000004059	ENSSSCG00000003663	6	65582550	65591840	-	ENSSSCT00000004059 HPCL4	629	hippocalcin like 4 (HPCAL4)
ENSSSCT00000021174	ENSSSCG00000019579	6	66139218	66139526	+	ENSSSCT00000021174 7SK RNA
ENSSSCT00000021561	ENSSSCG00000019966	6	67330093	67330196	+	ENSSSCT00000021561 U6 spliceosomal RNA
ENSSSCT00000004081	ENSSSCG00000003683	6	67495737	67529487	-	ENSSSCT00000004081 NDUFV2	758	NADH dehydrogenase (ubiquinone) flavoprotein 2, 24kDa (NDUFV2), nuclear gene encoding mitochondrial protein
ENSSSCT00000020748	ENSSSCG00000019153	6	68413203	68413311	-	ENSSSCT00000020748 U6 spliceosomal RNA	78	RNA, U6 small nuclear 1 (RNU6-1), non-coding RNA
ENSSSCT00000004089	ENSSSCG00000003691	6	70730403	70747507	-	ENSSSCT00000004089 Myosin regulatory light chain Fragment	776	myosin, light chain 12B, regulatory (MYL12B), transcript variant 2
ENSSSCT00000004090	ENSSSCG00000003692	6	70752759	70763661	-	ENSSSCT00000004090 Myosin regulatory light chain 2 protein	501	myosin, light chain 12B, regulatory (MYL12B), transcript variant 1
ENSSSCT00000004094	ENSSSCG00000003695	6	71071291	71098689	-	ENSSSCT00000004094 Lipin 2
ENSSSCT00000019896	ENSSSCG00000018301	6	71780165	71780271	-	ENSSSCT00000019896 U6 spliceosomal RNA	86	RNA, U6 small nuclear 15 (RNU6-15), non-coding RNA
ENSSSCT00000019918	ENSSSCG00000018323	6	72119956	72120146	-	ENSSSCT00000019918 U2 spliceosomal RNA	36	ATP-binding cassette, sub-family B (MDR/TAP), member 5 (ABCB5), transcript variant 2
ENSSSCT00000004097	ENSSSCG00000003698	6	72333470	72337631	-	ENSSSCT00000004097 Pituitary adenylate cyclase-activating polypeptide Precursor (PACAP) [Contains PACAP-related peptide(PRP-48);Pituitary adenylate cyclase-activating polypeptide 27(PACAP-27)(PACAP27);Pituitary adenylate cyclase-activating polypeptide 38(PACAP-38)(PACAP38)]
ENSSSCT00000019907	ENSSSCG00000018312	6	72834172	72834275	-	ENSSSCT00000019907 U6 spliceosomal RNA
ENSSSCT00000004101	ENSSSCG00000003702	6	73003570	73033428	+	ENSSSCT00000004101 Transcription factor GATA-6 Fragment (GATA-binding factor 6)	2069	GATA binding protein 6 (GATA6)
ENSSSCT00000004106	ENSSSCG00000003707	6	73762069	73809926	-	ENSSSCT00000004106 Niemann-Pick C1 protein Precursor	124	chromosome 18 open reading frame 8 (C18orf8)
ENSSSCT00000020671	ENSSSCG00000019076	6	74540893	74540999	-	ENSSSCT00000020671 U6 spliceosomal RNA	102	RNA, U6 small nuclear 1 (RNU6-1), non-coding RNA
ENSSSCT00000019826	ENSSSCG00000018231	6	74688589	74688695	+	ENSSSCT00000019826 U6 spliceosomal RNA	102	RNA, U6 small nuclear 1 (RNU6-1), non-coding RNA
ENSSSCT00000004112	ENSSSCG00000003713	6	74721446	74755832	+	ENSSSCT00000004112 Impact Fragment	893	Impact homolog (mouse) (IMPACT)
ENSSSCT00000004113	ENSSSCG00000003713	6	74722805	74758371	+	ENSSSCT00000004113 Impact Fragment
ENSSSCT00000004114	ENSSSCG00000003714	6	74794115	74794684	+	ENSSSCT00000004114 Histamine H4 receptor
ENSSSCT00000004118	ENSSSCG00000003718	6	76386691	76501819	+	ENSSSCT00000004118 TATA binding protein associated factor 4b Fragment	2365	TAF4b RNA polymerase II, TATA box binding protein (TBP)-associated factor, 105kDa (TAF4B)
ENSSSCT00000004120	ENSSSCG00000003720	6	76987944	76998242	-	ENSSSCT00000004120 Aquaporin 4 transcript variant b	985	aquaporin 4 (AQP4), transcript variant a
ENSSSCT00000021128	ENSSSCG00000019533	6	78778725	78778831	+	ENSSSCT00000021128 U6 spliceosomal RNA
ENSSSCT00000021321	ENSSSCG00000019726	6	80295767	80295872	-	ENSSSCT00000021321 U6 spliceosomal RNA	83	RNA, U6 small nuclear 1 (RNU6-1), non-coding RNA
ENSSSCT00000004132	ENSSSCG00000003732	6	80402657	80436762	-	ENSSSCT00000004132 Meprin A beta-subunit Fragment (EC 3.4.24.18)
ENSSSCT00000004144	ENSSSCG00000003743	6	83007355	83137932	+	ENSSSCT00000004144 Polypeptide N-acetylgalactosaminyltransferase 1 (EC 2.4.1.41)(Protein-UDP acetylgalactosaminyltransferase 1)(UDP-GalNAc
ENSSSCT00000021620	ENSSSCG00000020025	6	85717156	85717485	-	ENSSSCT00000021620 7SK RNA
ENSSSCT00000004151	ENSSSCG00000003749	6	87719282	87897660	+	ENSSSCT00000004151 Phosphatidylinositol 3-kinase catalytic subunit type 3 (PtdIns-3-kinase type 3)(PI3-kinase type 3)(PI3K type 3)(EC 2.7.1.137)(Phosphoinositide-3-kinase class 3)	2698	phosphoinositide-3-kinase, class 3 (PIK3C3)
ENSSSCT00000004155	ENSSSCG00000003753	6	88676320	88682035	+	ENSSSCT00000004155 PDZK1-interacting protein 1 (17 kDa membrane-associated protein)
ENSSSCT00000004158	ENSSSCG00000003756	6	88923557	88975397	+	ENSSSCT00000004158 Lysophosphatidic acid G-protein-coupled receptor 7 Fragment	843	lysophosphatidic acid receptor 3 (LPAR3)
ENSSSCT00000020739	ENSSSCG00000019144	6	89890837	89890943	+	ENSSSCT00000020739 U6 spliceosomal RNA	102	RNA, U6 small nuclear 1 (RNU6-1), non-coding RNA
ENSSSCT00000019863	ENSSSCG00000018268	6	92306860	92307018	+	ENSSSCT00000019863 U1 spliceosomal RNA	128	RNA, U1G3 small nuclear (RNU1G3), non-coding RNA
ENSSSCT00000004166	ENSSSCG00000003764	6	93814979	93858324	-	ENSSSCT00000004166 Prostaglandin F2-alpha receptor
ENSSSCT00000020018	ENSSSCG00000018423	6	94287078	94287177	+	ENSSSCT00000020018 U6 spliceosomal RNA	51	RNA, U6 small nuclear 15 (RNU6-15), non-coding RNA
ENSSSCT00000020538	ENSSSCG00000018943	6	94398921	94399027	+	ENSSSCT00000020538 U6 spliceosomal RNA
ENSSSCT00000021014	ENSSSCG00000019419	6	94772836	94772942	+	ENSSSCT00000021014 U6 spliceosomal RNA
ENSSSCT00000004175	ENSSSCG00000003773	6	94812551	95108817	-	ENSSSCT00000004175 Adenylate kinase 5 Fragment
ENSSSCT00000021294	ENSSSCG00000019699	6	96120922	96120992	-	ENSSSCT00000021294 Small nucleolar RNA SNORD45
ENSSSCT00000020885	ENSSSCG00000019290	6	96121503	96121585	-	ENSSSCT00000020885 Small nucleolar RNA SNORD45
ENSSSCT00000020776	ENSSSCG00000019181	6	96122152	96122230	-	ENSSSCT00000020776 Small nucleolar RNA SNORD45
ENSSSCT00000004181	ENSSSCG00000003778	6	96651903	96678326	-	ENSSSCT00000004181 LIM homeobox 8 Fragment
ENSSSCT00000004183	ENSSSCG00000003780	6	97025343	97047038	+	ENSSSCT00000004183 Quinone oxidoreductase (EC 1.6.5.5)(NADPH
ENSSSCT00000004185	ENSSSCG00000003782	6	97349551	97349622	-	ENSSSCT00000004185 TNNI3 interacting kinase Fragment	69	TNNI3 interacting kinase (TNNI3K), transcript variant 1
ENSSSCT00000004186	ENSSSCG00000003783	6	97391356	97398399	-	ENSSSCT00000004186 Fucose-1-phosphate guanylyltransferase Fragment	279	TNNI3 interacting kinase (TNNI3K), transcript variant 1
ENSSSCT00000004187	ENSSSCG00000003784	6	97396743	97441810	+	ENSSSCT00000004187 Leucine rich repeat containing 44	734	leucine-rich repeats and IQ motif containing 3 (LRRIQ3)
ENSSSCT00000004190	ENSSSCG00000003787	6	99687435	99707959	+	ENSSSCT00000004190 Zinc finger Ran-binding domain-containing protein 2 (Zinc finger protein 265)	2118	zinc finger, RAN-binding domain containing 2 (ZRANB2), transcript variant 2
ENSSSCT00000020660	ENSSSCG00000019065	6	99703517	99703598	+	ENSSSCT00000020660 ssc-mir-186
ENSSSCT00000004193	ENSSSCG00000003789	6	100213217	100244856	-	ENSSSCT00000004193 Cystathionine gamma-lyase (EC 4.4.1.1)(Gamma-cystathionase)
ENSSSCT00000004194	ENSSSCG00000003790	6	100275112	100379805	+	ENSSSCT00000004194 Ankyrin repeat domain 13C Fragment	1812	ankyrin repeat domain 13C (ANKRD13C)
ENSSSCT00000004199	ENSSSCG00000003794	6	101668104	101688622	+	ENSSSCT00000004199 Retinal pigment epithelium-specific 65 kDa protein Fragment	1516	retinal pigment epithelium-specific protein 65kDa (RPE65)
ENSSSCT00000004200	ENSSSCG00000003795	6	101884549	101990156	+	ENSSSCT00000004200 G protein-coupled receptor 177 Fragment	2148	G protein-coupled receptor 177 (GPR177), transcript variant 1
ENSSSCT00000004202	ENSSSCG00000003797	6	102144431	102146910	-	ENSSSCT00000004202 GTP-binding RAS-like 3GTP-binding RAS-like protein 3 ;
ENSSSCT00000004204	ENSSSCG00000003799	6	102222763	102288351	-	ENSSSCT00000004204 Interleukin-12 receptor beta-2 chain Precursor (IL-12 receptor beta-2)(IL-12R-beta-2)
ENSSSCT00000004206	ENSSSCG00000003801	6	102346832	102410187	-	ENSSSCT00000004206 Interleukin 23 receptor alpha chain
ENSSSCT00000004207	ENSSSCG00000003802	6	102460252	102468328	-	ENSSSCT00000004207 UDP-N-acetylglucosamine/UDP-glucose/GDP-mannose transporter Fragment (Solute carrier family 35 member D2)	612	solute carrier family 35 (UDP-glucuronic acid/UDP-N-acetylgalactosamine dual transporter), member D1 (SLC35D1)
ENSSSCT00000004211	ENSSSCG00000003805	6	102857699	102900332	+	ENSSSCT00000004211 Phosphodiesterase 4B cAMP-specific isoform 2	2008	phosphodiesterase 4B, cAMP-specific (phosphodiesterase E4 dunce homolog, Drosophila) (PDE4B), transcript variant b
ENSSSCT00000004212	ENSSSCG00000003806	6	103462536	103475163	-	ENSSSCT00000004212 Leptin receptor gene-related protein	514	leptin receptor overlapping transcript (LEPROT)
ENSSSCT00000004213	ENSSSCG00000003807	6	103479879	103642844	-	ENSSSCT00000004213 DnaJ-like protein subfamily C member 6	2700	DnaJ (Hsp40) homolog, subfamily C, member 6 (DNAJC6)
ENSSSCT00000004214	ENSSSCG00000003808	6	103670170	103745864	-	ENSSSCT00000004214 Adenylate kinase 3-like 1
ENSSSCT00000020146	ENSSSCG00000018551	6	103769473	103769603	-	ENSSSCT00000020146 5S ribosomal RNA	38	chromosome 15 open reading frame 52 (C15orf52)
ENSSSCT00000021585	ENSSSCG00000019990	6	103818807	103818889	+	ENSSSCT00000021585 ssc-mir-101a-2
ENSSSCT00000004215	ENSSSCG00000003809	6	103915378	104010734	+	ENSSSCT00000004215 Tyrosine-protein kinase (EC 2.7.10.2)	1071	Janus kinase 1 (JAK1)
ENSSSCT00000021012	ENSSSCG00000019417	6	104631728	104631834	-	ENSSSCT00000021012 U6 spliceosomal RNA
ENSSSCT00000004219	ENSSSCG00000003812	6	104917547	104979812	-	ENSSSCT00000004219 Phosphoglucomutase 1 Fragment	1869	phosphoglucomutase 1 (PGM1)
ENSSSCT00000019995	ENSSSCG00000018400	6	105841197	105841303	-	ENSSSCT00000019995 U6 spliceosomal RNA	58	RNA, U6 small nuclear 15 (RNU6-15), non-coding RNA
ENSSSCT00000004226	ENSSSCG00000003819	6	105913737	105923539	-	ENSSSCT00000004226 angiopoietin-like 3
ENSSSCT00000021112	ENSSSCG00000019517	6	106502118	106502445	-	ENSSSCT00000021112 7SK RNA
ENSSSCT00000020605	ENSSSCG00000019010	6	107659749	107659855	-	ENSSSCT00000020605 U6 spliceosomal RNA	99	RNA, U6 small nuclear 15 (RNU6-15), non-coding RNA
ENSSSCT00000004234	ENSSSCG00000003825	6	107693667	107723360	-	ENSSSCT00000004234 Cytochrome P450 monooxygenase CYP2J2 Fragment
ENSSSCT00000021110	ENSSSCG00000019515	6	107703459	107703563	+	ENSSSCT00000021110 U6 spliceosomal RNA	37	protein kinase, Y-linked (PRKY), non-coding RNA
ENSSSCT00000004238	ENSSSCG00000003829	6	108925879	108927099	+	ENSSSCT00000004238 Transcription factor AP-1 (Activator protein 1)(AP1)(Proto-oncogene c-jun)(V-jun avian sarcoma virus 17 oncogene homolog)	1112	jun oncogene (JUN)
ENSSSCT00000004242	ENSSSCG00000003833	6	110066302	110217416	+	ENSSSCT00000004242 Disabled-1	1702	disabled homolog 1 (Drosophila) (DAB1)
ENSSSCT00000004243	ENSSSCG00000003833	6	110066302	110217416	+	ENSSSCT00000004243 Disabled-1	1489	disabled homolog 1 (Drosophila) (DAB1)
ENSSSCT00000004244	ENSSSCG00000003833	6	110066303	110217991	+	ENSSSCT00000004244 Disabled-1	1740	disabled homolog 1 (Drosophila) (DAB1)
ENSSSCT00000004245	ENSSSCG00000003834	6	110258223	110299283	+	ENSSSCT00000004245 Complement component C8B
ENSSSCT00000004246	ENSSSCG00000003835	6	110311107	110360077	-	ENSSSCT00000004246 Complement component C8A
ENSSSCT00000004247	ENSSSCG00000003835	6	110311107	110360011	-	ENSSSCT00000004247 Complement component C8A
ENSSSCT00000004249	ENSSSCG00000003837	6	110603615	110674680	-	ENSSSCT00000004249 5'-AMP-activated protein kinase catalytic subunit alpha-2 (AMPK alpha-2 chain)(EC 2.7.11.1)	1684	protein kinase, AMP-activated, alpha 2 catalytic subunit (PRKAA2)
ENSSSCT00000004260	ENSSSCG00000003848	6	112794299	112870728	+	ENSSSCT00000004260 Apolipoprotein E receptor 2 Fragment	2768	low density lipoprotein receptor-related protein 8, apolipoprotein e receptor (LRP8), transcript variant 1
ENSSSCT00000004263	ENSSSCG00000003851	6	112930177	112952350	-	ENSSSCT00000004263 Mitochondrial carnitine palmitoyltransferase II
ENSSSCT00000004265	ENSSSCG00000003853	6	113080671	113203294	-	ENSSSCT00000004265 Sterol carrier protein-X/sterol carrier protein-2 Fragment
ENSSSCT00000019953	ENSSSCG00000018358	6	114504836	114504951	+	ENSSSCT00000019953 5S ribosomal RNA	82	RNA, 5S ribosomal 17 (RN5S17), non-coding RNA
ENSSSCT00000020263	ENSSSCG00000018668	6	115066418	115066523	-	ENSSSCT00000020263 U6 spliceosomal RNA
ENSSSCT00000004297	ENSSSCG00000003885	6	117488999	117523191	-	ENSSSCT00000004297 UMP-CMP kinase (EC 2.7.4.14)(Cytidylate kinase)(Deoxycytidylate kinase)(Cytidine monophosphate kinase)(Uridine monophosphate kinase)(Uridine monophosphate/cytidine monophosphate kinase)(UMP/CMP kinase)(UMP/CMPK)	936	cytidine monophosphate (UMP-CMP) kinase 1, cytosolic (CMPK1), transcript variant 1
ENSSSCT00000004298	ENSSSCG00000003885	6	117489113	117523063	-	ENSSSCT00000004298 UMP-CMP kinase (EC 2.7.4.14)(Cytidylate kinase)(Deoxycytidylate kinase)(Cytidine monophosphate kinase)(Uridine monophosphate kinase)(Uridine monophosphate/cytidine monophosphate kinase)(UMP/CMP kinase)(UMP/CMPK)	753	cytidine monophosphate (UMP-CMP) kinase 1, cytosolic (CMPK1), transcript variant 1
ENSSSCT00000004307	ENSSSCG00000003893	6	117740149	117756528	+	ENSSSCT00000004307 Taurochenodeoxycholic 6 alpha-hydroxylase (EC 1.14.13.97)(Cytochrome P450 4A21)(CYPIVA21)
ENSSSCT00000021519	ENSSSCG00000019924	6	117826306	117826491	+	ENSSSCT00000021519 Small nucleolar RNA SNORA73 family
ENSSSCT00000004312	ENSSSCG00000003898	6	117942956	118001519	+	ENSSSCT00000004312 MAP kinase interacting serine/threonine kinase 1	1206	MAP kinase interacting serine/threonine kinase 1 (MKNK1), transcript variant 1
ENSSSCT00000004313	ENSSSCG00000003898	6	117978100	118002452	+	ENSSSCT00000004313 MAP kinase interacting serine/threonine kinase 1	1453	MAP kinase interacting serine/threonine kinase 1 (MKNK1), transcript variant 3
ENSSSCT00000004316	ENSSSCG00000003901	6	118118122	118136964	-	ENSSSCT00000004316 Fatty-acid amide hydrolase 1 (EC 3.5.1.n2)(Oleamide hydrolase 1)(Anandamide amidohydrolase 1)
ENSSSCT00000004319	ENSSSCG00000003904	6	118193022	118215312	+	ENSSSCT00000004319 Muf1 protein Fragment	2598	leucine rich repeat containing 41 (LRRC41)
ENSSSCT00000004320	ENSSSCG00000003905	6	118215230	118243066	-	ENSSSCT00000004320 DNA repair protein RAD54	59	leucine rich repeat containing 41 (LRRC41)
ENSSSCT00000004322	ENSSSCG00000003907	6	118271855	118280837	+	ENSSSCT00000004322 N-acetylglucosaminyltransferase I.2	2360	protein O-linked mannose beta1,2-N-acetylglucosaminyltransferase (POMGNT1), transcript variant 1
ENSSSCT00000004326	ENSSSCG00000003911	6	118355220	118364727	-	ENSSSCT00000004326 N-acetylglucosaminyltransferase I.2	2389	protein O-linked mannose beta1,2-N-acetylglucosaminyltransferase (POMGNT1), transcript variant 1
ENSSSCT00000004343	ENSSSCG00000003927	6	119349673	119351182	+	ENSSSCT00000004343 Tctex1 domain-containing protein 4 (Tctex-2-beta)(Protein N22.1)	92	polo-like kinase 3 (Drosophila) (PLK3)
ENSSSCT00000004344	ENSSSCG00000003928	6	119351085	119355913	-	ENSSSCT00000004344 FGF-inducible kinase Fragment
ENSSSCT00000020343	ENSSSCG00000018748	6	119373198	119373266	-	ENSSSCT00000020343 Small nucleolar RNA SNORD38	63	small nucleolar RNA, C/D box 38B (SNORD38B), non-coding RNA
ENSSSCT00000020179	ENSSSCG00000018584	6	119373689	119373758	-	ENSSSCT00000020179 Small nucleolar RNA SNORD38
ENSSSCT00000019792	ENSSSCG00000018197	6	119374690	119374794	-	ENSSSCT00000019792 Small nucleolar RNA SNORD46	87	small nucleolar RNA, C/D box 46 (SNORD46), non-coding RNA
ENSSSCT00000020506	ENSSSCG00000018911	6	119375228	119375307	-	ENSSSCT00000020506 Small nucleolar RNA SNORD55/SNORD39
ENSSSCT00000021233	ENSSSCG00000019638	6	119412510	119412625	+	ENSSSCT00000021233 U5 spliceosomal RNA	101	RNA, U5A small nuclear (RNU5A), non-coding RNA
ENSSSCT00000020639	ENSSSCG00000019044	6	119446247	119446362	+	ENSSSCT00000020639 U5 spliceosomal RNA	101	RNA, U5A small nuclear (RNU5A), non-coding RNA
ENSSSCT00000021616	ENSSSCG00000020021	6	119633200	119633306	-	ENSSSCT00000021616 U6 spliceosomal RNA
ENSSSCT00000020171	ENSSSCG00000018576	6	119983501	119983607	-	ENSSSCT00000020171 U6 spliceosomal RNA	77	RNA, U6 small nuclear 21 (RNU6-21), non-coding RNA
ENSSSCT00000004368	ENSSSCG00000003949	6	120243509	120247534	-	ENSSSCT00000004368 Cell division cycle protein 20 homolog (p55CDC)	1417	cell division cycle 20 homolog (S. cerevisiae) (CDC20)
ENSSSCT00000004369	ENSSSCG00000003950	6	120267462	120280686	-	ENSSSCT00000004369 Receptor tyrosine kinase Fragment
ENSSSCT00000004390	ENSSSCG00000003969	6	121260864	121262804	+	ENSSSCT00000004390 Guanylin Precursor (Guanylate cyclase activator 2A)
ENSSSCT00000004391	ENSSSCG00000003970	6	121267055	121269231	-	ENSSSCT00000004391 Guanylate cyclase activator 2B Precursor [Contains Uroguanylin(UGN)]
ENSSSCT00000004392	ENSSSCG00000003970	6	121267088	121269190	-	ENSSSCT00000004392 Guanylate cyclase activator 2B Precursor [Contains Uroguanylin(UGN)]
ENSSSCT00000004405	ENSSSCG00000003983	6	122137451	122186147	-	ENSSSCT00000004405 Stromal membrane-associated protein 1-like	477	PREDICTED: hypothetical protein LOC100289920 (LOC100289920)
ENSSSCT00000019869	ENSSSCG00000018274	6	122535161	122535295	-	ENSSSCT00000019869 Small nucleolar RNA SNORA70
ENSSSCT00000004410	ENSSSCG00000003988	6	122569615	122570025	+	ENSSSCT00000004410 Zinc finger protein ZNF134 Fragment	72	PREDICTED: hypothetical LOC100130710 (LOC100130710)
ENSSSCT00000021471	ENSSSCG00000019876	6	122710004	122710138	-	ENSSSCT00000021471 Small nucleolar RNA SNORA70
ENSSSCT00000004425	ENSSSCG00000004002	6	123178194	123183998	+	ENSSSCT00000004425 Ribosomal protein S5 Fragment	644	ribosomal protein S5 (RPS5)
